# Supplementary material for: Assays for Identification and Differentiation of Brucella Species: A Review
Source: Microorganisms. 2022 Aug 6;10(8):1584. doi: 10.3390/microorganisms10081584 (PMC9416531; doi:10.3390/microorganisms10081584)
Supplement: Supplementary file 1 [file microorganisms-10-01584-s001.zip]

Archive with 1 entries (1 files):
- microorganisms-1799476-supplementary.xlsx
