# Supplementary material for: Assays for Identification and Differentiation of Brucella Species: A Review
Source: Microorganisms. 2022 Aug 6;10(8):1584. doi: 10.3390/microorganisms10081584 (PMC9416531; doi:10.3390/microorganisms10081584)
Supplement: Supplementary file 1 [file microorganisms-10-01584-s001.zip › microorganisms-1799476-supplementary.xlsx]

## Sheet: Table S1. Conventional PCR
	Table S1. Primers from the reviewed PCR and LAMP assays
	Index	Assays, authors	Primer / primer set	Oligo type	Sequence (5' - 3')	Gene / locus	Encoded product	Amplicon size, bp	Species producing the amplicon
	A1	AMOS PCR assay, Bricker and Halling [53]	B. abortus-specific	F-primer	GACGAACGGAATTTTTCCAATCCC	alkB	AlkB, alkylated DNA repair protein	494	B. abortus bv. 1, 2 and 3
			B. melitensis-specific	F-primer	AAATCGCGTCCTTGCTGGTCTGA	BMEI1162	Hypothetical protein	733	B. melitensis
			B. ovis-specific	F-primer	CGGGTTCTGGCACCATCGTCG	bcsp31	TRAP transporter solute receptor	976	B. ovis
			B. suis-specific	F-primer	GCGCGGTTTTCTGAAGGTTCAGG	BS1330_I1668	Indole-3-glycerol phosphate synthase	285	B. suis bv. 1
			Common reverse	R-primer	TGCCGATCACTTAAGGGCCTTCAT	IS711	Transposase DDE domain protein	—	—
	A2	Expanded AMOS, Bricker and Halling [54]	RB51/2308	F-primer	CCCCGGAAGATATGCTTCGATCC	IS711	Transposase DDE domain protein	364	B. abortus str. 2308 and vaccine strain RB51
			eri	F-primer	GCGCCGCGAAGAACTTATCAA	eryC	D-erythrulose-1-phosphate dehydrogenase	178	All strains except B. abortus vaccine strain S19
				R-primer	CGCCATGTTAGCGGCGGTGA
	A3	BaSS-PCR assay, Bricker et al. [56]	IS711-specific	R-primer	TGCCGATCACTTAAGGGCCTTCATTGCCAG	IS711	Transposase DDE domain protein	—	—
			abortus-specific	F-primer	GACGAACGGAATTTTTCCAATCCC	alkB	AlkB, alkylated DNA repair protein	494	B. abortus bv. 1, 2 and 3
			16S-universal	F-primer	GTGCCAGCAGCCGCCGTAATAC	16S rRNA	16S ribosomal RNA	901	All Brucella species (internal control)
				R-primer	TGGTGTGACGGGCGGTGTGTACAAG
			ery	F-primer	GCGCCGCGAAGAACTTATCAA	eryC	D-erythrulose-1-phosphate dehydrogenase	178	All strains except B. abortus vaccine strain S19
				R-primer	CGCCATGTTAGCGGCGGTGA
			RB51-3	F-primer	GCCAACCAACCCAAATGCTCACAA	wboA	Glycosyltransferase	300	B. abortus vaccine strain RB51
	A4	Enhanced AMOS-ERY, Ocampo-Sosa et al. [57]	ERY1	F-primer	CGCCTGCGTGACCTCCAGCTTACCC	eryC	D-erythrulose-1-phosphate dehydrogenase	1269	All strains except B. abortus vaccine strain S19
			ERY2	R-primer	GGCCATGACACGCGGCATATAACC			564	B. abortus vaccine strain S19
			DEL569	F-primer	GCGCAGCGTTGCGGCAATTG	BMEII0438	l-gulonolactone oxidase	1740/1742	B. abortus bv. 3 (subgroup 3b), 5, 6, and 9
	A5	Modification of AMOS PCR assay, Huber et al. [58]	26A	F-primer	GCCCCTGACATAACCCGCTT	N/A	N/A	1140	B. ceti and B. pinnipedialis
			B_neo	F-primer	CATTGAGCCTGAGATTCGGG	BMEI0283	Thiamine transport ATP-binding protein thiq	1065	B. neotomae
				R-primer	GTGATCCCCGAAACCAACTG	BMEI0285	Thiamine-binding periplasmic protein precursor
			B_ov_pin	F-primer	ATCAGTGCGTTGGTGAACTTCC	N/A	N/A	569	B. ovis, B.pinnipedialis
				R-primer	GGCGTCTCCAATTTCATCAGTC	BOV_A0492	Conserved hypothetical protein
			B_ab	F-primer	GTCTTCCTGATTGCGGCTGG	BMEI1581	Tripartite transporter, small subunit	370	B. abortus
				R-primer	ACCACCAGCGACAGGAACATC	BMEI1580	Mannitol transporter, large subunit	436	All strains except B. abortus
			B_can	F-primer	GGCTTCCTCACGACATACCAG	BMEI1436	pyruvate,phosphate dikinase	887	B. canis
				R-primer	CTGAACAGGATGCAATGACGC	BMEI1434	hypothetical protein
			B_su134	F-primer	CCACGAACGAGCGAACAGC	N/A	N/A	217	B. suis biovars 1, 3, and 4, B. canis, B. microti, and B. ceti
				R-primer	CGGTAAAGCGTTGATTTCCATG	BMEI1703	hypothetical protein
			B_su25	F-primer	CTTTACGCCCGTGTATCGAC	BMEI1661	recombinase	321	B. melitensis, B. suis bv. 2, 5, B. ceti, B. pinnipedialis, B. microti, B. neotomae
				R-primer	CATGGGGTCCTGTGTTGAG
	A6	Bruce-ladder PCR assay, García-Yoldi et al. [59]	BMEI0998-0997	F-primer	ATCCTATTGCCCCGATAAGG	wboA	Glycosyltransferase	1682	All strains except B. ovis and B. abortus vaccine strain RB51
				R-primer	GCTTCGCATTTTCACTGTAGC			2524	B. abortus vaccine strain RB51
			BMEI0535-0536	F-primer	GCGCATTCTTCGGTTATGAA	bp26	Immunodominant antigen	450	All strains except B. ceti and B. pinnipedialis
				R-primer	CGCAGGCGAAAACAGCTATAA			1320	B. ceti and B. pinnipedialis
			BMEII0843-0844	F-primer	TTTACACAGGCAATCCAGCA	omp31	Outer membrane protein	1071	All strains except B. abortus
				R-primer	GCGTCCAGTTGTTGTTGATG
			BMEI1436-1435	F-primer	ACGCAGACGACCTTCGGTAT	ppdK	Pyruvate, phosphate dikinase	794	All strains except B. canis
				R-primer	TTTATCCATCGCCCTGTCAC
			BMEII0428	F-primer	GCCGCTATTATGTGGACTGG	eryC	D-erythrulose 4-phosphate dehydrogenase	590	All strains except B. abortus vaccine strain S19
				R-primer	AATGACTTCACGGTCGTTCG
			BR0953	F-primer	GGAACACTACGCCACCTTGT	BSUIS_A0993	Amino acid ABC transporter permease	272	B. suis, B. canis, and B. neotomae
				R-primer	GATGGAGCAAACGCTGAAG
			BMEI0752	F-primer	CAGGCAAACCCTCAGAAGC	rpsL	Ribosomal protein S12	219	B. melitensis vaccine strain Rev1
				R-primer	GATGTGGTAACGCACACCAA
			BMEII0987	F-primer	CGCAGACAGTGACCATCAAA	BMEII0987	Transcriptional regulator, CRP family	153	All strains except B. neotomae
				R-primer	GTATTCAGCCCCCGTTACCT
	A7	Suis-ladder PCR assay, Lopez-Goní et al. [61]	BMEI1426-1427	F-primer	TCGTCGGTGGACTGGATGAC	BMEI1426	glycosyl transferase	774	All B.suis biovars, B. microti
				R-primer	ATGGTCCGCAAGGTGCTTTT	BMEI1427	putative epimerase/dehydratase
			BR1080	F-primer	CCCTTGGTTTGTAGCGGTTG	BR1080	hypothetical protein	197	B. suis bv. 1, 3, 4, 5, B. canis, B. microti
				R-primer	TCATCGTCCTCCGTCATCCT
			BMEI1688-1687	F-primer	TCAACTGCGTGAACAATGCT	BMEI1688	hypothetical protein	278	B. suis bv. 2, 5
				R-primer	GCGGGCTCTATCTCAAGGTC	BMEI1687
			BMEI0205	F-primer	CGTCAACTCGCTGGCCAAGAG	BMEI0205	immunoglobulin-binding protein eibe	299, 425, 551, 614	B. suis bv. 1 (425), bv, 2 (551), bv. 3 (299), bv. 4 , bv. 5 and B. canis (614)
				R-primer	GCAGGAGAACCGCAACCTAA
	A8	Modification of Bruce-ladder PCR assay Kang et al. [62]	BMEIr02	F-primer	CTACTCAAGGACAACAGGTG	BMEIr02	23S ribosomal RNA	344	B. microti
				R-primer	TGTGTCGTTTAAGGCAATAGG
			BMEII0722-0721 (instead of BMEI1436-1435)	F-primer	CCAACCGTATGTCCTCTCT	BMEII0722	Hypothetical protein	759	B. melitensis
				R-primer	TGCGGGAACTGGTGTTCGACG	BMEII0721	Transcriptional regulator, arac family	766	B. suis, B. ovis, B. ceti, B. microti
	A9	LAMP assay, Ohtsuki et al. [64]	P-1	F3-primer	GCTTTACGCAGTCAGACGT	bcsp31	TRAP transporter solute receptor	189	All Brucella species (genus-specific assay)
				B3-primer	GCTCATCCAGCGAAACGC
				FIP-primer	AGGCGCAAATCTTCCACCTTGCGCCTATTGGGCCTATAACGG
				BIP-primer	GGCGACGCTTTACCCGGAAATTCAGGTCTGCGACCGAT
				LF-primer	CCTTGCCATCATAAAGGCC
				LB-primer	CGTAAGGATGCAAACATCAA
			P-2	F3-primer	TGGATGAGCCGGGTTCTG	bcsp31	TRAP transporter solute receptor	214	All Brucella species (genus-specific assay)
				B3-primer	GGAACGAGCGAAATACCGT
				FIP-primer	GTCCCGGCTTCAGGTGTTCAGATGCGCGTATCGTTCTTGA
				BIP-primer	GAGAGGCTGAAAGATGGTGCGCAGATGGCCAGTTCCGAGA
				LF-primer	GTCTTCCGTGAGGCCGTAG
				LB-primer	GGACGCCTATTTCTTTGTGGG

## Sheet: Table S2. Discriminatory power
	Table S2. Discriminatory power of the reviewed assays
	Index	Assay, authors	Primer, set, target	Factor of discrimination	B. abortus									B. melitensis				B. suis					B. canis	B. ovis	B. neotomae	B. ceti	B. pinnipedialis	B. microti		Number of genotypes
					Bv.1	Bv.2	Bv.3	Bv.4	Bv.5	Bv.6	Bv.9	vaccine S19 (bv.1)	vaccine RB51 (bv.1)	Bv.1	Bv.2	Bv.3	vaccine Rev1 (bv.1)	Bv.1	Bv.2	Bv.3	Bv.4	Bv.5							B. inopinata
	A1	AMOS PCR assay, Bricker and Halling [53]	B. abortus-specific	amplicon: 494 bp	ü	ü	–	ü	–	–	–	N/A	N/A	–	–	–	N/A	–	–	–	–	–	–	–	–	N/A	N/A	N/A	N/A	3
			B. melitensis-specific	amplicon: 733 bp	–	–	–	–	–	–	–	N/A	N/A	ü	ü	ü	N/A	–	–	–	–	–	–	–	–	N/A	N/A	N/A	N/A
			B. ovis-specific	amplicon: 976 bp	–	–	–	–	–	–	–	N/A	N/A	–	–	–	N/A	–	–	–	–	–	–	ü	–	N/A	N/A	N/A	N/A
			B. suis-specific	amplicon: 285 bp	–	–	–	–	–	–	–	N/A	N/A	–	–	–	N/A	ü	–	–	–	–	–	–	–	N/A	N/A	N/A	N/A
			Total	Genotypes	A	A	–	A	–	–	–	N/A	N/A	B	B	B	N/A	C	–	–	–	–	–	D	–	N/A	N/A	N/A	N/A
	A2	Expanded AMOS PCR assay, Bricker and Halling [54]	AMOS (see index A1)	–	ü	ü	–	ü	–	–	–	–	–	N/A	N/A	N/A	N/A	N/A	N/A	N/A	N/A	N/A	N/A	ü	N/A	N/A	N/A	N/A	N/A	5
			RB51/2308	amplicon: 364 bp	–	–	–	–	–	–	–	–	ü	N/A	N/A	N/A	N/A	N/A	N/A	N/A	N/A	N/A	N/A	ü	N/A	N/A	N/A	N/A	N/A
			ery	amplicon: 178 bp	ü	ü	ü	ü	ü	ü	ü	–	ü	N/A	N/A	N/A	N/A	N/A	N/A	N/A	N/A	N/A	N/A	ü	N/A	N/A	N/A	N/A	N/A
			Total	Genotypes	A	A	B	A	B	B	B	C	D	N/A	N/A	N/A	N/A	N/A	N/A	N/A	N/A	N/A	N/A	E	N/A	N/A	N/A	N/A	N/A
	A3	BaSS-PCR assay, Bricker et al. [56]	Abortus-specific (AMOS)	amplicon: 494 bp	ü	ü	–	ü	–	–	–	ü	ü	–	–	–	N/A	–	–	–	–	–	–	–	–	N/A	N/A	N/A	N/A	4
			16S-universal	amplicon: 901 bp	ü	ü	ü	ü	ü	ü	ü	ü	ü	ü	ü	ü	ü	ü	ü	ü	ü	ü	ü	ü	ü	N/A	N/A	N/A	N/A
			eri	amplicon: 178 bp	ü	ü	ü	ü	ü	ü	ü	–	ü	ü	ü	ü	ü	ü	ü	ü	ü	ü	ü	ü	ü	N/A	N/A	N/A	N/A
			RB51-3	amplicon: 300 bp	–	–	–	–	–	–	–	–	ü	–	–	–	–	–	–	–	–	–	–	–	–	N/A	N/A	N/A	N/A
			Total	Genotypes	A	A	B	A	B	B	B	C	D	B	B	B	B	B	B	B	B	B	B	B	B	N/A	N/A	N/A	N/A
	A4	Enhanced AMOS-ERY, Ocampo-Sosa et al. [57]	AMOS (see index A1)	–	ü	ü	–	ü	–	–	–	–	N/A	ü	ü	ü	N/A	ü	–	–	–	–	–	ü	N/A	–	–	N/A	N/A	7
			Ery	amplicon: 1269 bp	ü	ü	ü	ü	ü	ü	ü	–	N/A	ü	ü	ü	N/A	ü	ü	ü	ü	ü	ü	ü	N/A	–	–	N/A	N/A
				amplicon: 564 bp	–	–	–	–	–	–	–	ü	N/A	–	–	–	N/A	–	–	–	–	–	–	–	N/A	–	–	N/A	N/A
			DEL569	amplicon: 1740 bp	–	–	ü	–	ü	ü	ü	–	N/A	–	–	–	N/A	–	–	–	–	–	–	–	N/A	–	–	N/A	N/A
			Total	Genotypes	B	B	C, D	B	D	D	D	A	N/A	E	E	E	N/A	F	C	C	C	C	C	G	N/A	N/A		N/A	N/A
	A5	Modification of AMOS PCR assay, Huber et al. [58]	AMOS (see index A1)	–	ü	ü	–	ü	–	–	–	N/A	N/A	ü	ü	ü	N/A	ü	–	–	–	–	–	ü	–	–	–	–	N/A	14
			B_mic_spec	amplicon: 666 bp	–	–	–	–	–	–	–	N/A	N/A	–	–	–	N/A	–	–	–	–	–	–	–	–	–	–	ü	N/A
			26A	amplicon: 1140 bp	–	–	–	–	–	–	–	N/A	N/A	–	–	–	N/A	–	–	–	–	–	–	–	–	ü	ü	–	N/A
			B_neo	amplicon: 1065 bp	–	–	–	–	–	–	–	N/A	N/A	–	–	–	N/A	–	–	–	–	–	–	–	ü	–	–	–	N/A
			B_ov_pin	amplicon: 569 bp	–	–	–	–	–	–	–	N/A	N/A	–	–	–	N/A	–	–	–	–	–	–	ü	–	–	ü	–	N/A
			B_ab	amplicon: 370 bp	ü	ü	ü	ü	ü	ü	ü	N/A	N/A	–	–	–	N/A	–	–	–	–	–	–	–	–	–	–	–	N/A
				amplicon: 436 bp	–	–	–	–	–	–	–	N/A	N/A	ü	ü	ü	N/A	ü	ü	ü	ü	ü	ü	ü	ü	ü	ü	ü	N/A
			B_can	amplicon: 887 bp	–	–	–	–	–	–	–	N/A	N/A	–	–	–	N/A	–	–	–	–	–	ü/ –	–	–	–	–	–	N/A
			B_su134	amplicon: 217 bp	–	–	–	–	–	–	–	N/A	N/A	–	–	–	N/A	ü	–	ü	ü	–	ü	–	–	ü/ –	–	ü	N/A
			B_su25	amplicon: 321 bp	–	–	–	–	–	–	–	N/A	N/A	ü/ –	ü/ –	ü/ –	N/A	–	ü			ü	–	–	ü	ü	ü	ü	N/A
			Total	Genotypes	A	A	B	A	B	B	B	N/A	N/A	C, D	C, D	C, D	N/A	E	F	G	G	F	G, H	I	J	K, L	M	N	N/A
	A6	Bruce-ladder PCR assay, García-Yoldi et al. [59]	BMEI0998-0997	amplicon: 1682 bp	ü	ü	ü	ü	ü	ü	ü	ü	–	ü	ü	ü	ü	ü	ü	ü	ü	ü	ü	–	ü	ü	ü	N/A	N/A	10
				amplicon: 2524 bp	–	–	–	–	–	–	–	–	ü	–	–	–	–	–	–	–	–	–	–	–	–	–	–	N/A	N/A
			BMEI0535-0536	amplicon: 450 bp	ü	ü	ü	ü	ü	ü	ü	ü	ü	ü	ü	ü	ü	ü	ü	ü	ü	ü	ü	ü	ü	–	–	N/A	N/A
				amplicon: 1320 bp	–	–	–	–	–	–	–	–	–	–	–	–	–	–	–	–	–	–	–	–	–	ü	ü	N/A	N/A
			BMEII0843-0844	amplicon: 1071 bp	–	–	–	–	–	–	–	–	–	ü	ü	ü	ü	ü	ü	ü	ü	ü	ü	ü	ü	ü	ü	N/A	N/A
			BMEI1436-1435	amplicon: 794 bp	ü	ü	ü	ü	ü	ü	ü	ü	ü	ü	ü	ü	ü	ü	ü	ü	ü	ü	–	ü	ü	ü	ü	N/A	N/A
			BMEII0428	amplicon: 590 bp	ü	ü	ü	ü	ü	ü	ü	–	ü	ü	ü	ü	ü	ü	ü	ü	ü	ü	ü	ü	ü	ü	ü	N/A	N/A
			BR0953	amplicon: 272 bp	–	–	–	–	–	–	–	–	–	–	–	–	–	ü	ü	ü	ü	ü	ü	–	ü	–	–	N/A	N/A
			BMEI0752	amplicon: 219 bp	–	–	–	–	–	–	–	–	–	–	–	–	ü	–	–	–	–	–	–	–	–	–	–	N/A	N/A
			BMEII0987	amplicon: 153 bp	ü	ü	ü	ü	ü	ü	ü	ü	ü	ü	ü	ü	ü	ü	ü	ü	ü	ü	ü	ü	–	ü	ü	N/A	N/A
			Total	Genotypes	A	A	A	A	A	A	A	B	C	D	D	D	E	F	F	F	F	F	G	H	I	J	J	N/A	N/A
	A7	Suis-ladder PCR assay, Lopez-Goní et al. [61]	BMEI1426-1427	amplicon: 774 bp	N/A	N/A	N/A	N/A	N/A	N/A	N/A	N/A	N/A	N/A	N/A	N/A	N/A	ü	ü	ü	ü	ü	–	N/A	N/A	N/A	N/A	ü	N/A	7
			BR1080	amplicon: 197 bp	N/A	N/A	N/A	N/A	N/A	N/A	N/A	N/A	N/A	N/A	N/A	N/A	N/A	ü	–	ü	ü	ü	ü	N/A	N/A	N/A	N/A	ü	N/A
			BMEI1688-1687	amplicon: 278 bp	N/A	N/A	N/A	N/A	N/A	N/A	N/A	N/A	N/A	N/A	N/A	N/A	N/A	–	ü	–	–	ü	–	N/A	N/A	N/A	N/A	–	N/A
			BMEI0205	amplicon: 299 bp	N/A	N/A	N/A	N/A	N/A	N/A	N/A	N/A	N/A	N/A	N/A	N/A	N/A	–	–	ü	–	–	–	N/A	N/A	N/A	N/A	–	N/A
				amplicon: 425 bp	N/A	N/A	N/A	N/A	N/A	N/A	N/A	N/A	N/A	N/A	N/A	N/A	N/A	ü	–	–	–	–	–	N/A	N/A	N/A	N/A	–	N/A
				amplicon: 551 bp	N/A	N/A	N/A	N/A	N/A	N/A	N/A	N/A	N/A	N/A	N/A	N/A	N/A	–	ü	–	–	–	–	N/A	N/A	N/A	N/A	–	N/A
				amplicon: 614 bp	N/A	N/A	N/A	N/A	N/A	N/A	N/A	N/A	N/A	N/A	N/A	N/A	N/A	–	–	–	ü	ü	ü	N/A	N/A	N/A	N/A	–	N/A
			Total	Genotypes	N/A	N/A	N/A	N/A	N/A	N/A	N/A	N/A	N/A	N/A	N/A	N/A	N/A	A	B	C	D	E	F	N/A	N/A	N/A	N/A	G	N/A
	A8	Modification of Bruce-ladder PCR assay, Kang et al. [62]	BMEI0998-0997	amplicon: 1682 bp	ü	ü	ü	ü	ü	ü	ü	ü	–	ü	ü	ü	ü	ü	ü	ü	ü	ü	ü	–	ü	ü	ü	ü	ü	13
				amplicon: 2524 bp	–	–	–	–	–	–	–	–	ü	–	–	–	–	–	–	–	–	–	–	–	–	–	–	–	–
			BMEI0535-0536	amplicon: 450 bp	ü	ü	ü	ü	ü	ü	ü	ü	ü	ü	ü	ü	ü	ü	ü	ü	ü	ü	ü	ü	ü	–	–	ü	ü
				amplicon: 1320 bp	–	–	–	–	–	–	–	–	–	–	–	–	–	–	–	–	–	–	–	–	–	ü	ü	–	–
			BMEII0843-0844	amplicon: 1071 bp	–	–	–	–	–	–	–	–	–	ü	ü	ü	ü	ü	ü	ü	ü	ü	ü	ü	ü	ü	ü	ü	–
			BMEII0428	amplicon: 590 bp	ü	ü	ü	ü	ü	ü	ü	–	ü	ü	ü	ü	ü	ü	ü	ü	ü	ü	ü	ü	ü	ü	ü	ü	ü
			BR0953	amplicon: 272 bp	–	–	–	–	–	–	–	–	–	–	–	–	–	ü	ü	ü	ü	ü	ü	–	ü	–	–	ü	ü
			BMEI0752	amplicon: 219 bp	–	–	–	–	–	–	–	–	–	–	–	–	ü	–	–	–	–	–	–	–	–	–	–	–	–
			BMEII0987	amplicon: 153 bp	ü	ü	ü	ü	ü	ü	ü	ü	ü	ü	ü	ü	ü	ü	ü	ü	ü	ü	ü	ü	–	ü	ü	ü	ü
			BMEIr02	amplicon: 344 bp	–	–	–	–	–	–	–	–	–	–	–	–	–	–	–	–	–	–	–	–	–	–	–	ü	–
			BMEII0721-0722	amplicon: 766 bp	–	–	–	–	–	–	–	–	–	ü	ü	ü	ü	ü	ü	ü	ü	ü	–	ü	ü	–	ü	ü	–
			Total	Genotypes	A	A	A	A	A	A	A	B	C	D	D	D	E	F	F	F	F	F	G	H	I	J	K	L	M
	A9	LAMP assay, Ohtsuki et al. [64]	P-1	amplicon: 189 bp	ü	ü	ü	ü	ü	ü	ü	ü	N/A	ü	ü	ü	N/A	ü	ü	ü	ü	ü	ü	ü	ü	N/A	N/A	N/A	N/A	1
			P-2	amplicon: 214 bp	ü	ü	ü	ü	ü	ü	ü	ü	N/A	ü	ü	ü	N/A	ü	ü	ü	ü	ü	ü	ü	ü	N/A	N/A	N/A	N/A
			Total	Genotypes	A	A	A	A	A	A	A	A	N/A	A	A	A	N/A	A	A	A	A	A	A	A	A	N/A	N/A	N/A	N/A
	A10	Real-time PCR assays with FRET-probes, Redkar et al. [70]	B. ab. PCR	fluorescent signal	ü	ü	ü	ü	ü	ü	ü	ü	ü	–	–	–	N/A	–	–	–	–	–	–	–	–	N/A	N/A	N/A	N/A	3
			B. mel. PCR	fluorescent signal	–	–	–	–	–	–	–	–	–	ü	ü	ü	N/A	–	–	–	–	–	–	–	–	N/A	N/A	N/A	N/A
			B. suis PCR	fluorescent signal	–	–	–	–	–	–	–	–	–	–	–	–	N/A	ü	–	–	–	–	–	–	–	N/A	N/A	N/A	N/A
			Total	Genotypes	A	A	A	A	A	A	A	A	A	B	B	B	N/A	C	–	–	–	–	–	–	–	N/A	N/A	N/A	N/A
	A11	Real-time PCR assays with various probes, Newby et al. [71]	SYBR Green probe set	fluorescent signal	ü	ü	ü	ü	ü	ü	ü	N/A	ü	ü	ü	ü	N/A	ü	ü	ü	ü	ü	ü	ü	ü	N/A	N/A	N/A	N/A	3
			5'-exonuclease probe set	fluorescent signal	ü	ü	ü	ü	ü	ü	ü	N/A	ü	–	–	–	N/A	–	–	–	–	–	ü	–	–	N/A	N/A	N/A	N/A
			FRET probe set	fluorescent signal	ü	ü	ü	ü	ü	ü	ü	N/A	ü	–	–	–	N/A	–	–	–	–	–	ü/ –	–	–	N/A	N/A	N/A	N/A
			Total	Genotypes	A	A	A	A	A	A	A	N/A	A	B	B	B	N/A	B	B	B	B	B	A, C	B	B	N/A	N/A	N/A	N/A
	A12	Real-time PCR assay with TaqMan probes, Probert et al. [72]	B. spp. PCR	fluorescent signal	ü	ü	ü	ü	ü	ü	ü	N/A	N/A	ü	ü	ü	N/A	ü	ü	ü	ü	ü	ü	N/A	N/A	ü	ü	N/A	N/A	3
			B. ab. PCR	fluorescent signal	ü	ü	ü	ü	ü	ü	ü	N/A	N/A	–	–	–	N/A	–	–	–	–	–	–	N/A	N/A	–	–	N/A	N/A
			B. mel. PCR	fluorescent signal	–	–	–	–	–	–	–	N/A	N/A	ü	ü	ü	N/A	–	–	–	–	–	–	N/A	N/A	–	–	N/A	N/A
			Total	Genotypes	A	A	A	A	A	A	A	N/A	N/A	B	B	B	N/A	C	C	C	C	C	C	N/A	N/A	C	C	N/A	N/A
	A13	Real-time PCR assays with TaqMan and MGB probes, Bounaadja et al. [73]	IS711	fluorescent signal	ü	ü	ü	ü	ü	ü	ü	ü	ü	ü	ü	ü	ü	ü	ü	ü	ü	ü	ü	ü	ü	ü	ü	N/A	N/A	1
			bcsp31	fluorescent signal	ü	ü	ü	ü	ü	ü	ü	ü	ü	ü	ü	ü	ü	ü	ü	ü	ü	ü	ü	ü	ü	ü	ü	N/A	N/A
			per	fluorescent signal	ü	ü	ü	ü	ü	ü	ü	ü	ü	ü	ü	ü	ü	ü	ü	ü	ü	ü	ü	ü	ü	ü	ü	N/A	N/A
			Total	Genotypes	A	A	A	A	A	A	A	A	A	A	A	A	A	A	A	A	A	A	A	A	A	A	A	N/A	N/A
	A14	Real-time PCR assays with TaqMan probes, Hinić et al. [74]	PCR-1	fluorescent signal	ü	ü	ü	ü	ü	ü	ü	N/A	N/A	ü	ü	ü	N/A	ü	ü	ü	ü	ü	ü	ü	ü	N/A	N/A	N/A	N/A	6
			PCR-2	fluorescent signal	–	–	–	–	–	–	–	N/A	N/A	ü	ü	ü	N/A	–	–	–	–	–	–	ü	ü	N/A	N/A	N/A	N/A
			PCR-3	fluorescent signal	ü	ü	ü	ü	ü	ü	ü	N/A	N/A	–	–	–	N/A	–	–	–	–	–	–	–	–	N/A	N/A	N/A	N/A
			PCR-4	fluorescent signal	–	–	–	–	–	–	–	N/A	N/A	–	–	–	N/A	ü	ü	ü	ü	ü	ü	–	ü	N/A	N/A	N/A	N/A
			PCR-5	fluorescent signal	–	–	–	–	–	–	–	N/A	N/A	–	–	–	N/A	–	–	–	–	–	–	ü	–	N/A	N/A	N/A	N/A
			PCR-6	fluorescent signal	–	–	–	–	–	–	–	N/A	N/A	–	–	–	N/A	–	–	–	ü	–	ü	–	–	N/A	N/A	N/A	N/A
			PCR-7	fluorescent signal	–	–	–	–	–	–	–	N/A	N/A	–	–	–	N/A	–	–	–	–	–	–	–	ü	N/A	N/A	N/A	N/A
			Total	Genotypes	A	A	A	A	A	A	A	N/A	N/A	B	B	B	N/A	C	C	C	D	C	D	E	F	N/A	N/A	N/A	N/A
	A15	Real-time PCR assays with MGB probes, Foster et al. [75]	abc_205	fluorescent signal	ü	ü	ü	ü	ü	ü	ü	N/A	N/A	–	–	–	N/A	–	–	–	–	–	–	–	–	–	–	N/A	N/A	7
			abc_246	fluorescent signal	–	–	–	–	–	–	–	N/A	N/A	–	–	–	N/A	ü	ü	ü	ü	ü	ü	–	–	–	–	N/A	N/A
			cysW_234	fluorescent signal	–	–	–	–	–	–	–	N/A	N/A	–	–	–	N/A	–	–	–	–	–	–	ü	–	–	–	N/A	N/A
			cysW_288	fluorescent signal	–	–	–	–	–	–	–	N/A	N/A	ü	ü	ü	N/A	–	–	–	–	–	–	–	–	–	–	N/A	N/A
			omp25_256	fluorescent signal	–	–	–	–	–	–	–	N/A	N/A	–	–	–	N/A	–	–	–	–	–	ü	–	–	–	–	N/A	N/A
			rpoB_2673	fluorescent signal	–	–	–	–	–	–	–	N/A	N/A	–	–	–	N/A	–	–	–	–	–	–	–	ü	–	–	N/A	N/A
			trpE_290	fluorescent signal	–	–	–	–	–	–	–	N/A	N/A	–	–	–	N/A	–	–	–	–	–	–	–	–	ü	ü	N/A	N/A
			Total	Genotypes	A	A	A	A	A	A	A	N/A	N/A	B	B	B	N/A	C	C	C	C	C	D	E	F	G	G	N/A	N/A
	A16	Real-time PCR assays with LNA TaqMan probes, Fretin et al. [76]	ptsP_1677	fluorescent signal	G	G	G	G	G	G	G	N/A	N/A	G	G	G	N/A	A	G	A	A	G	A	N/A	N/A	N/A	N/A	N/A	N/A	5
			pyrH_816-817	fluorescent signal	AG	AG	AG	AG	AG	AG	AG	N/A	N/A	AG	AG	AG	N/A	GT	AG	AG	AG	AG	AG	N/A	N/A	N/A	N/A	N/A	N/A
			dnaK_1005	fluorescent signal	C	C	C	C	C	C	C	N/A	N/A	C	C	C	N/A	T	T	T	T	C	T	N/A	N/A	N/A	N/A	N/A	N/A
			rpoB_244	fluorescent signal	G	G	G	G	G	G	G	N/A	N/A	G	G	G	N/A	G	G	A	G	G	G	N/A	N/A	N/A	N/A	N/A	N/A
			Total	Genotypes	A	A	A	A	A	A	A	N/A	N/A	A	A	A	N/A	B	C	D	E	A	E	N/A	N/A	N/A	N/A	N/A	N/A
	A17	Real-time PCR assays with MGB probes, Gopaul et al. [77]	B. abortus	fluorescent signal	ü	ü	ü	ü	ü	ü	ü	ü	ü	–	–	–	–	–	–	–	–	–	–	–	–	–	–	N/A	N/A	8
			B. melitensis	fluorescent signal	–	–	–	–	–	–	–	–	–	ü	ü	ü	ü	–	–	–	–	–	–	–	–	–	–	N/A	N/A
			B. ovis	fluorescent signal	–	–	–	–	–	–	–	–	–	–	–	–	–	–	–	–	–	–	–	ü	–	–	–	N/A	N/A
			B. suis bv.1-4	fluorescent signal	–	–	–	–	–	–	–	–	–	–	–	–	–	ü	ü	ü	ü	–	ü	–	–	–	–	N/A	N/A
			Marine mammal Brucella	fluorescent signal	–	–	–	–	–	–	–	–	–	–	–	–	–	–	–	–	–	–	–	–	–	ü	ü	N/A	N/A
			B. canis	fluorescent signal	–	–	–	–	–	–	–	–	–	–	–	–	–	–	–	–	–	–	ü	–	–	–	–	N/A	N/A
			B. neotomae	fluorescent signal	–	–	–	–	–	–	–	–	–	–	–	–	–	–	–	–	–	–	–	–	ü	–	–	N/A	N/A
			Brucella spp. (1)	fluorescent signal	ü	ü	ü	ü	ü	ü	ü	ü	ü	ü	ü	ü	ü	ü	ü	ü	ü	ü	ü	ü	ü	ü	ü	N/A	N/A
			Brucella spp. (2)	fluorescent signal	ü	ü	ü	ü	ü	ü	ü	ü	ü	ü	ü	ü	ü	ü	ü	ü	ü	ü	ü	ü	ü	ü	ü	N/A	N/A
			Total	Genotypes	A	A	A	A	A	A	A	A	A	B	B	B	B	C	C	C	C	D	E	F	G	H	H	N/A	N/A
	A18	Real-time PCR assays with MGB probes, Gopaul et al. [79]	B. abortus S19 (1)	fluorescent signal	C	C	C	C	C	C	C	A	C	C	C	C	C	N/A	N/A	N/A	N/A	N/A	N/A	N/A	N/A	N/A	N/A	N/A	N/A	4
			B. abortus S19 (2)	fluorescent signal	G	G	G	G	G	G	G	C	G	G	G	G	G	N/A	N/A	N/A	N/A	N/A	N/A	N/A	N/A	N/A	N/A	N/A	N/A
			B. abortus RB51	fluorescent signal	T	T	T	T	T	T	T	T	G	T	T	T	T	N/A	N/A	N/A	N/A	N/A	N/A	N/A	N/A	N/A	N/A	N/A	N/A
			B. melitensis Rev1 (1)	fluorescent signal	G	G	G	G	G	G	G	G	G	G	G	G	A	N/A	N/A	N/A	N/A	N/A	N/A	N/A	N/A	N/A	N/A	N/A	N/A
			B. melitensis Rev1 (2)	fluorescent signal	C	C	C	C	C	C	C	C	C	C	C	C	T	N/A	N/A	N/A	N/A	N/A	N/A	N/A	N/A	N/A	N/A	N/A	N/A
			Total	Genotypes	A	A	A	A	A	A	A	B	C	A	A	A	D	N/A	N/A	N/A	N/A	N/A	N/A	N/A	N/A	N/A	N/A	N/A	N/A
	A19	Real-time PCR assays with HRM analysis, Winchell et al. [80]	Bspp	fluorescent signal	ü	ü	ü	ü	ü	ü	ü	N/A	N/A	ü	ü	ü	N/A	ü	ü	ü	ü	ü	ü	ü	ü	ü	ü	N/A	N/A	11
			Bcan	fluorescent signal	G	G	G	G	G	G	G	N/A	N/A	G	G	G	N/A	G	G	A	A	G	A	G	G	G	G	N/A	N/A
			Bmar	fluorescent signal	A,G	A,G	A,G	A,G	A,G	A,G	A,G	N/A	N/A	A,G	A,G	A,G	N/A	A,G/G,C	A,G/G,C	A,G/G,C	A,G/G,C	A,G/G,C	A,G	A,G	A,G	G,G/G,A	G,G/G,A	N/A	N/A
			Bmel	fluorescent signal	G	G	G	G	G	G	G	N/A	N/A	T	T	T	N/A	G	G	G	G	G	G	G	G	G	G	N/A	N/A
			Bneo	fluorescent signal	A	A	A	A	A	A	A	N/A	N/A	A	A	A	N/A	A	A	A	A	A	A	A	G	A	A	N/A	N/A
			Bsui	fluorescent signal	–	–	–	–	–	–	–	N/A	N/A	–	–	–	N/A	ü	ü	ü	ü	ü	–	–	–	–	–	N/A	N/A
			Boa	fluorescent signal	G,G,A	G,G,A	G,G,A	G,G,A	G,G,A	G,G,A	G,G,A	N/A	N/A	G,G,G	G,G,G	G,G,G	N/A	G,G,G	G,G,G	G,G,G	G,G,G	G,G,G	G,G,G	A,A,G	G,G,G	G,G,G	G,G,G	N/A	N/A
			Total	Genotypes	A	A	A	A	A	A	A	N/A	N/A	B	B	B	N/A	C, D	C, D	E, F	E, F	C, D	G	H	I	J, K	J, K	N/A	N/A
	A20	Real-time PCR assays with HRM analysis, Gopaul et al. [82]	B. abortus	fluorescent signal	A	A	A	A	A	A	A	A	A	G	G	G	G	G	G	G	G	G	G	G	G	G	G	G	N/A	7
			B. melitensis	fluorescent signal	T,C	T,C	T,C	T,C	T,C	T,C	T,C	T,C	T,C	T,T	T,T	T,T	T,T	C,C	C,C	C,C	C,C	C,C	C,C	C,C	C,C	C,C	C,C	C,C	N/A
			B. ovis	fluorescent signal	T	T	T	T	T	T	T	T	T	T	T	T	T	T	T	T	T	T	T	C	T	T	T	T	N/A
			B. suis	fluorescent signal	C	C	C	C	C	C	C	C	C	C	C	C	C	T	T	T	T	T	T	C	C	C	C	C	N/A
			B. canis	fluorescent signal	C	C	C	C	C	C	C	C	C	C	C	C	C	C	C	C	C	C	A	C	C	C	C	C	N/A
			Total	Genotypes	A	A	A	A	A	A	A	A	A	B	B	B	B	C	C	C	C	C	D	E	F	F	F	G*	N/A
	A21	PCR-RFLP, Cloeckaert et al. [84]	omp25, 9 enzymes	restriction pattern	A	A	A	A	A	A	A	N/A	A	B	B	B	B	A	A	A	A	A	A	C	A	N/A	N/A	N/A	N/A	15
			omp2a, 13 enzymes	restriction pattern	A	A	B	A	B	B	B	N/A	A	B / C	B	B	C	D	E	D	D	F	D	G	H	N/A	N/A	N/A	N/A
			omp2b, 13 enzymes	restriction pattern	A	A	B	B	B	B	B	N/A	A	B / D / E	E	B / D / E	B	B	F	G	G	B	G	H / I / J	K	N/A	N/A	N/A	N/A
			Total	Genotypes	A	A	B	C	B	B	B	N/A	A	D-G	F	D-F	G	H	I	J	J	K	J	L-N	O	N/A	N/A	N/A	N/A
	A22	PCR-RFLP, 86. Vizcaíno et al. [86]	omp31, AvaII	restriction pattern	–	–	–	–	–	–	–	N/A	–	P1	P1	P1	P1	P1	P2	P1	P1	P1	P3	P1	P1	N/A	N/A	N/A	N/A	7
			omp31, HaeIII	restriction pattern	–	–	–	–	–	–	–	N/A	–	P1	P1	P1	P1	P1	P1 / P2	P1	P1	P1	P1	P1	P1	N/A	N/A	N/A	N/A
			omp31, SalI	restriction pattern	–	–	–	–	–	–	–	N/A	–	P1	P1	P1	P1	P1	P1	P1	P1	P1	P1 / P2	P1	P1	N/A	N/A	N/A	N/A
			omp31, Sau3AI	restriction pattern	–	–	–	–	–	–	–	N/A	–	P1	P1	P1	P1	P1	P1	P1	P1	P1	P1	P2	P1	N/A	N/A	N/A	N/A
			Total	Genotypes	A	A	A	A	A	A	A	N/A	A	B	B	B	B	B	C, D	B	B	B	E, F	G	B	N/A	N/A	N/A	N/A
	A23	PCR-RFLP, García-Yoldi et al. [59]	omp22, DdeI	restriction pattern	A	A	A	A	A	A	A	N/A	A	A	A	A	A	A	A	A	A	A	A	B	A	A	A	N/A	N/A	6
			omp25b, Hpy188I	restriction pattern	A	A	A	A	A	A	A	N/A	A	A	A	A	A	A	A	A	A	A	A	–	B	A	A	N/A	N/A
			omp25cd, DdeI and HinfI	restriction pattern	A	A	A	A	A	B	A	N/A	A	A	A	A	A	A	A	A	A	A	A	C	A	A	A	N/A	N/A
			omp31b, DdeI, BsmI, HinfI, EcoRV	restriction pattern	A	A	A	A	A	A	A	N/A	A	B	B	B	B	C	C	C	C	C	C	D	C	C	C	N/A	N/A
			Total	Genotypes	A	A	A	A	A	B	A	N/A	A	C	C	C	C	D	D	D	D	D	D	E	F	D	D	N/A	N/A
	A24	BruMLSA-9, Whatmore et al. [88]	9 MLSA loci	polymorphism in DNA sequence	1	1	2, 6	1	2	4	2	5	5	7, 8, 10-12	7, 8, 11	8, 9, 11	N/A	14	15, 16	17	17, 18	19	20, 21	13	22	23-27	23-27	N/A	N/A	27
	A25	BruMLSA-21, Whatmore et al. [92]	21 MLSA loci	polymorphism in DNA sequence	1, 2, 5, 6, 28, 33, 35, 59, 72, 79, 80, 92	1, 65	2, 6, 29, 31, 61-64, 71, 81, 96	1, 2, 30, 60	5, 30	2, 4, 5, 32-34, 36, 62, 64	30	5	5	8, 10, 11, 12, 38, 73, 74, 82-86, 90, 94	7, 8, 11, 38, 82, 93, 95	8-12, 38, 73, 82, 87-89	73	14, 75	15, 16, 39-47, 76, 91	17	18, 48, 78	19	20, 21, 49, 77	13	22	23, 26, 27, 50, 55, 56, 97-100	24, 25, 51-54	67	69	101
	A26	LCR assay, Wattiau et al. [93]	16 padlock probes	fluorescent signal	1-5	1-5	1-6	1-5	1-5	1-5	1-5	N/A	N/A	7, 8, 10-12	7-9, 10-12	7-9, 10-13	N/A	14, 17	15, 16	14, 17	17, 18	19	20, 21	13	22	23, 26	24, 25	N/A	N/A	27
	A27	HOOF-Prints assay, Bricker et al. [95]	8 VNTR markers	amplicon length	1	2	3	4	5	6	7	8	9	10	11	12	13	14	15	16	17	18	19	20	21	N/A	N/A	N/A	N/A	x**
	A28	Extended HOOF-Prints assay, Whatmore et al. [96]	6 VNTR markers (21 VNTR markers in total)	amplicon length	1, 2, 6	1, 2, 6	1, 2, 3, 6	1, 2, 4, 6	1, 2, 5, 6	1, 2, 6	1, 2, 5, 6	1, 2, 6	1, 2, 6	7-10	7-10	7-10	N/A	11	12, 13	11	11	14	15	16	17	N/A	N/A	N/A	N/A	17
	A29	MLVA-15, Le Flèche et al. [97]	Panel 1	amplicon length	27, 28, 31-33, 37	29	34-36	28-30	39	34-36, 38, 40	39	28	27	41, 43, 47, 51	43, 45, 46, 51	42-44, 49-51	47	6	7-20	4, 6	3, 5	21, 22	3	1, 2	26	23, 24	25	N/A	N/A	51
			Panel 2	amplicon length	164, 165, 167, 169-171, 173, 181-183, 189, 190	169	145-148, 153-157, 192, 193	169, 172	140	138, 145, 150, 152, 191, 195	134, 139, 141	166	168	129, 194, 196, 188, 198-200	29, 133, 135, 137, 159, 160, 175-177, 185-187	129-132, 136, 142, 143, 158, 161, 178-180	198	31, 32, 34, 35, 37, 39, 40, 44, 47-50	52-127	22, 46	20, 36, 38, 41-43	21, 162	19, 24-28, 30, 33	1-18, 23	174	51, 128	163	N/A	N/A	200
			Both panels (MLVA-15)	amplicon length	154-157, 160, 162, 164, 165, 167-172	163	132-135, 140-144, 150, 152	158, 166	145	132, 137, 139, 148, 151, 153	146, 147, 149	161	159	173, 174, 183, 193, 201-203	20, 175-177, 181-184, 196, 199, 200	178-180, 188-194, 197, 198	201	37-41, 43-49	50-125	35, 36	29-34	127, 128	21-28	1-19	129	126, 130	131	N/A	N/A	204
	A30	Alternative MLVA-15 Huynh et al. [107]	15 VNTR loci	phylogenetic brances	IA	IA	N/A	IA	IB	IB	IB	IA	N/A	IIIA	IIIB	IIIB	IIIA	IIB	N/A	N/A	IIA	N/A	IIA	IC	IC	N/A	N/A	N/A	N/A	136
	* According to Gopaul et al. [82] B. microti demonstrated a unique melting curve.
	** The genotypes did not correlate with certain species or biovars, but rather with individual strains and populations

## Sheet: Table S3. Real-time PCR
	Table S3. Primers and probes from the reviewed real-time PCR assays
	Index	Assays, authors	Primer set	Oligo type	5'- dye	Sequence (5' - 3')	3'- dye	Gene / locus	Encoded product
	A10	Real-time PCR assays with FRET-probes, Redkar et al. [70]	Common	F-primer	̶	CATGCGCTATGTCTGGTTAC	̶	IS711	Transposase DDE domain protein
			Set 1	R-primer	̶	GGCTTTTCTATCACGGTATTC	̶	alkB	AlkB, alkylated DNA repair protein
				Probe 1	̶	GCCCTAGAACGCCTTTCGCAAGG	FLSN
				Probe 2	Cy5	CAGATTAAGCCGAAACGGCCCC	̶
			Set 2	R-primer	̶	AGTGTTTCGGCTCAGAATAATC	̶	BMEI1162	Hypothetical protein
				Probe 1	̶	GGTAAGCTATTCCAATCTCGCTATTG	FLSN
				Probe 2	Cy5	TAATGGCGTCTATTGGATATTACTGCT	̶
			Set 3	R-primer	̶	ACCGGAACATGCAAATGAC	̶	BS1330_I1668	Indole-3-glycerol phosphate synthase
				Probe 1	̶	CCCAAGCGATAATGCATTCACC	FLSN
				Probe 2	Cy5	CCGCATAAGTAGGGTCTAAGCCG
	A11	Real-time PCR assays with probes of various types Newby et al. [71]	Primer set	BAF primer	̶	CCATTGAAGTCTGGCGAGC	̶	alkB	AlkB, alkylated DNA repair protein
				BAR primer	̶	CGATGCGAGAAAACATTGACCG	̶
			TaqMan probe	Exonuclease probe	FAM	GCATGCGCTATGATCTGGTTACGTT	TAMRA
			FRET probes	BAFR probe 1	̶	TGCGCTATGATCTGGTTACG	FAM
				BAFR probe 2	Cy5.5	AAATGCAGACACGCCCTA	̶
	A12	Real-time PCR assay with TaqMan probes, Probert et al. [72]	Set 1	F-primer	̶	GCTCGGTTGCCAATATCAATGC	̶	bcsp31	TRAP transporter solute receptor
				R-primer	̶	GGGTAAAGCGTCGCCAGAAG	̶
				TaqMan probe	FAM	AAATCTTCCACCTTGCCCTTGCCATCA	BHQ-1
			Set 2	F-primer	̶	GCGGCTTTTCTATCACGGTATTC	̶	alkB	AlkB, alkylated DNA repair protein
				R-primer	̶	CATGCGCTATGATCTGGTTACG	̶
				TaqMan probe	HEX	CGCTCATGCTCGCCAGACTTCAATG	BHQ-1
			Set 3	F-primer	̶	AACAAGCGGCACCCCTAAAA	̶	BMEI1162	Hypothetical protein
				R-primer	̶	CATGCGCTATGATCTGGTTACG	̶
				TaqMan probe	TxRd	CAGGAGTGTTTCGGCTCAGAATAATCCACA	BHQ-2
	A13	Real-time PCR assays with TaqMan and MGB probes, Bounaadja et al. [73]	IS711	F-primer	̶	CGCTCGCGCGGTGGAT	̶	BMEI1001	Transposase
				R-primer	̶	CTTGAAGCTTGCGGACAGTCACC	̶
				TaqMan probe	FAM	ACGACCAAGCTGCATGCTGTTGTCGATG	TAMRA
			bcsp31	F-primer	̶	TCTTTGTGGGCGGCTATCC	̶	bcsp31 BMEI0796	31 kDa immunogenic protein precursor
				R-primer	̶	CCGTTCGAGATGGCCAGTT	̶
				MGB probe	FAM	ACGGGCGCAATCT	MGB-NFQ
			per	F-primer	̶	GTTTAGTTTCTTTGGGAACAAGACAA	̶	BMEI1414	Perosamine synthetase
				R-primer	̶	GAGGATTGCGCGCTAGCA	̶
				MGB probe	FAM	TACGACCGGTGAAGGCGGGATG	MGB-NFQ
	A14	Real-time PCR assays with TaqMan probes, Hinić et al. [74]	PCR-1	F-primer	̶	GCTTGAAGCTTGCGGACAGT	̶	IS711	Transposase DDE domain protein
				R-primer	̶	GGCCTACCGCTGCGAAT	̶
				TaqMan probe	FAM	AAGCCAACACCCGGCCATTATGGT	TAMRA
			PCR-2	F-primer	̶	TCGCATCGGCAGTTTCAA	̶	BMEII0466	Peptidoglycan-binding protein
				R-primer	̶	CCAGCTTTTGGCCTTTTCC	̶
				TaqMan probe	Cy5	CCTCGGCATGGCCCGCAA	BHQ-2
			PCR-3	F-primer	̶	GCACACTCACCTTCCACAACAA	̶	BruAb2_0168	Outer membrane transporter
				R-primer	̶	CCCCGTTCTGCACCAGACT	̶
				TaqMan probe	FAM	TGGAACGACCTTTGCAGGCGAGATC	BHQ-1
			PCR-4	F-primer	̶	CCTGCAAAAAGCAGGAACCA	̶	BR0952	Amino acid ABC transporter permease
				R-primer	̶	CCTCCGCCAGTCGTGAAA	̶
				TaqMan probe	FAM	ATATGGCCGGCTATCCGCGTTCG	BHQ-1
			PCR-5	F-primer	̶	CGCTATCGATGGCGTAGTTG	̶	BOV_A0504	ABC transporter substrate-binding protein
				R-primer	̶	CCCTGATTTCAAGCCATTCC	̶
				TaqMan probe	FAM	TGGCCTGACGGACGCGCTTATC	BHQ-1
			PCR-6	F-primer	̶	AAAATGCGGATCGGCCTT	̶	BMEII0635–0636	Protocatechuate 3,4-dioxygenase alpha and beta chains
				R-primer	̶	TCCCGGCGCATTGCT	̶
				TaqMan probe	Cy5	CCACGGCTTTCGCTCGGGC	BHQ-2
			PCR-7	F-primer	̶	ATGCGGATGCCCGTTTC	̶	BMEII0986–0988	Transcription regulator, crp family
				R-primer	̶	AACCTGGCGTCTTTGTCTATCACT	̶
				TaqMan probe	FAM	TTGCCAGCCTGCCGCGAA	BHQ-1
	A15	Real-time PCR assays with MGB probes, Foster et al. [75]	abc_205	F-primer	̶	GTTTCCGCATCCAAATGGTT	̶	BMEI0553	ABC transporter ATP-binding protein yjjk
				R-primer	̶	TTCGGGCGGTGAAAAGC	̶
				MGB probe 1	FAM	AAGCAGAATCTTGCACA	̶
				MGB probe 2	VIC	AAAGCAGAAGCTTG	̶
			abc_246	F-primer	̶	AGCCTGACCTGCTGCTTCTC	̶	BMEI0553	ABC transporter ATP-binding protein yjjk
				R-primer	̶	GAGCCAGGCTGTGGTTTCC	̶
				MGB probe 1	FAM	ATGAGCCCACCAAC	̶
				MGB probe 2	VIC	ATGAGCCGACCAAC	̶
			cysW_234	F-primer	̶	CCGGGAAAGCGGAATTTC	̶	BMEI0675	Sulfate transport system permease protein cysw
				R-primer	̶	GCTGACCGCAATCGTTGTC	̶
				MGB probe 1	VIC	CGAAAGCGATGTTGAT	̶
				MGB probe 2	FAM	CGAAAGCCATGTTGAT	̶
			cysW_288	F-primer	̶	GGAAAAAGGTATCTCCACGAAGGT	̶	BMEI0675	Sulfate transport system permease protein cysw
				R-primer	̶	CGTGGCTGGTGACGAAATT	̶
				MGB probe 1	VIC	AGCCTGCGTCCGGG	̶
				MGB probe 2	FAM	TGAGGAGCCTTCG	̶
			omp25_256	F-primer	̶	GGCTGGCGCCTTTGCT	̶	BMEI1249	25 kDa outer-membrane immunogenic protein precursor
				R-primer	̶	GGCCCAGGAATAACCTGCAT	̶
				MGB probe 1	FAM	AACTTCCAGAAGGAC	̶
				MGB probe 2	VIC	ACTTCCAGCAGGACC	̶
			rpoB_2673	F-primer	̶	CATCCTGGCGACATTCTTGTC	̶	BMEI0749	DNA-directed RNA polymerase beta chain
				R-primer	̶	GGCGTCATCGGGCTTTC	̶
				MGB probe 1	VIC	AAGATCACGCCGAAGG	̶
				MGB probe 2	FAM	TCACGCCTAAGGG	̶
			trpE_290	F-primer	̶	ACGAGGATTCCTTCGTCCATAC	̶	BMEI0449	Anthranilate synthase
				R-primer	̶	AACGCACGGTGGAAACCTT	̶
				MGB probe 1	FAM	CCAATTATTTCCACCAGAC	̶
				MGB probe 2	VIC	TTGCCAATTATTTCCGCCA	̶
	A16	Real-time PCR assays with LNA TaqMan probes, Fretin et al. [76]	ptsP_1677	PTSP-RT-F	̶	TGGCGACAAGGTTCTCC	̶	BMEI0190 (ptsP)	Phosphoenolpyruvate-protein phosphotransferase
				PTSP-RT-R	̶	GCATGAGCTTCAGTTCACG	̶
				PTSP-1	Cy5	CACCCGCTGCCTTC	BHQ-3
				PTSP-2	TxRd	CACCCGCCGCCTTC	BHQ-3
			pyrH_816-817	PYRH-RT-F	̶	ACCCGCTTCGACCAG	̶	BMEI0825 (pyrH)	Uridylate kinase
				PYRH-RT-R	̶	TCATGGATGGAATAGACTATTATCG	̶
				PYRH-1	FAM	CCACAAGGAGTTTCTCGATC	BHQ-1
				PYRH-2	HEX	CCACAAGGAAGTTCTCGATC	BHQ-1
			dnaK_1005	DNAK-RT-F	̶	CAAGGCTGGCGAAATTGACG	̶	BMEI2002 (dnaK)	DnaK chaperone protein
				DNAK-RT-R	̶	CCACGACTTCATCCGGGTTC	̶
				DNAK-B_suis	FAM	TCATGCCGCCAACCAGA	BHQ-1
			rpoB_244	RPOB-RT-F	̶	GGTTTTCAAGTCTGTTTTCC	̶	BMEI0749 (rpoB)	DNA-directed RNA polymerase beta chain
				RPOB-RT-R	̶	CGCCGAATAAGTCAGATC	̶
				RPOB-1.2.4	FAM	CGGCATTCATCAACATC	BHQ-1
				RPOB-3	HEX	CGGCATTCATTAACATC	BHQ-1
	A17	Real-time PCR assays with MGB probes, Gopaul et al. [77]	B. abortus MGB	F-primer	̶	TGACATCATGCTCCGTCACATG	̶	fbaA	Fructose-bisphosphate aldolase
				R-primer	̶	CAGACCGGAATATGCGGATAGAT	̶
				MGB probe 1	VIC	ATGCCGTGGCGGAA	̶
				MGB probe 2	FAM	ATGCCGTGACGGAA	̶
			B. melitensis MGB	F-primer	̶	GGCTCAGGTTCTCAACGATACTATC	̶	gap	Glyceraldehyde 3-phosphate dehydrogenase
				R-primer	̶	TCGCCCGTATAGGAGTGGAT	̶
				MGB probe 1	VIC	CGTGGTCATAAAGC	̶
				MGB probe 2	FAM	CGTGGTCATGAAGC	̶
			B. ovis MGB	F-primer	̶	CGACCACCGCATCGC	̶	aroA	3-phosphoshikimate
				R-primer	̶	CCGGCTTTTCCGATGCAA	̶
				MGB probe 1	VIC	CCATGACAAGGAAAC	̶
				MGB probe 2	FAM	CATGACGAGGAAAC	̶
			B. suis bv.1-4 MGB	F-primer	̶	GCGACCGCATCCTCATCTATATG	̶	prpE	Propionate--CoA ligase
				R-primer	̶	CGCCGAATACGACGGAATGAAT	̶
				MGB probe 1	VIC	CAAGCGTGGCAACC	̶
				MGB probe 2	FAM	CAAGCATGGCAACC	̶
			Marine mammal Brucella MGB	F-primer	̶	CGAGGATTCCTTCGTCCATACG	̶	trpE	Anthranilate synthase
				R-primer	̶	ACGCACGGTGGAAACCTT	̶
				MGB probe 1	VIC	CCAATTATTTCCACCAGACG	̶
				MGB probe 2	FAM	CCAATTATTTCCGCCAGACG	̶
			B. canis MGB	F-primer	̶	GCTGGCGCCTTTGCT	̶	omp25	Outer-membrane protein
				R-primer	̶	GGCCGTCCTTGGACTTCTTG	̶
				MGB probe 1	VIC	AACTTCCAGAAGGACC	̶
				MGB probe 2	FAM	AACTTCCAGCAGGACC	̶
			B. neotomae MGB	F-primer	̶	GGTTTTCCATGCGGTTTATTTGC	̶	BruAb1_2023	Putative oxido-reductase
				R-primer	̶	GGCATCATGCACAGTGATATCGA	̶
				MGB probe 1	VIC	CATTGAGTGGCCCGAT	̶
				MGB probe 2	FAM	ATTGAGCGGCCCGAT	̶
			Brucella spp. MGB (1)	F-primer	̶	CGCCGTAAACGATGAATGTTAGC	̶	BK164_16655	16S ribosomal RNA
				R-primer	̶	GCGGAATGTTTAATGCGTTAGCT	̶
				MGB probe 1	VIC	CGAAGTGTAAACACCCCGA	̶
				MGB probe 2	FAM	CGAAGAGTAAACTCCCCGA	̶
			Brucella spp. MGB (2)	F-primer	̶	GGGTTAAGTCCCGCAACGA	̶	BK164_16655	16S ribosomal RNA
				R-primer	̶	ACGTCATCCCCACCTTCCT	̶
				MGB probe 1	VIC	ACCCTCGCCTTTAGTT	̶
				MGB probe 2	FAM	CCCTCGCCCTTAGTT	̶
	A18	Real-time PCR assays with MGB probes, Gopaul et al. [79]	B. abortus S19 MGB (1)	F-primer	̶	ACGCTCTGGATCGCATATTCATC	̶	BruAB1_0060	Transcription regulator (lysR family)
				R-primer	̶	GCACAGATCGGCGAACTG	̶
				MGB probe VAC	̶	CCGATAGGAGAACCG	̶
				MGB probe NON	̶	CCGATAGGCGAACCG	̶
			B. abortus S19 MGB (2)	F-primer	̶	CACATCTTCGCCGACATAGC	̶	clpX	Chaperone
				R-primer	̶	CATCGATGTGCCGTTCATCATG	̶
				MGB probe VAC	̶	CTGACGCAAGCCG	̶
				MGB probe NON	̶	CTGACGGAAGCCG	̶
			B. abortus RB51 MGB	F-primer	̶	TGCTGGTTGGCAAGGAAGAG	̶	BAB1_0649	Glutathione S-transferase
				R-primer	̶	CGATCAACGCGCCTTCTG	̶
				MGB probe VAC	̶	CTCCTCTTCCGTATTGG	̶
				MGB probe NON	̶	CTCCTCTTCCTTATTGG	̶
			B. melitensis Rev1 MGB (1)	F-primer	̶	TGACACCCTGGGTATCGAGAA	̶	rpsL	Ribosomal protein S12
				R-primer	̶	GTGGCGGTCGTGTGAAG	̶
				MGB probe VAC	̶	ACACCCAGCAAGTC	̶
				MGB probe NON	̶	ACACCCGGCAAGTC	̶
			B. melitensis Rev1 MGB (2)	F-primer	̶	CGCGTCGAGATATTCGGTTGA	̶	proA	Gamma-glutamyl phosphate reductase
				R-primer	̶	GGTGCTGGCGCTCTATCC	̶
				MGB probe VAC	̶	CGCAGGTTTTGCC	̶
				MGB probe NON	̶	CGCAGGCTTTGCC	̶
	A19	Real-time PCR assays with HRM analysis, Winchell et al. [80]	Bspp	F-primer	̶	GTGGCGATCTTGTCCG	̶	BMEII0957	VDCC protein
				R-primer	̶	ACGGCGATGGATTTCCG	̶
			Bcan	F-primer	̶	GCAACTACTCTGTTGACCCGA	̶	ssrA	Transfer-messenger RNA
				R-primer	̶	TGCCGATCAGGCTGTGTTG	̶
			Bmar	F-primer	̶	CGCATTCATGGGCTTCGTC	̶	IS711	Transposase DDE domain protein
				R-primer	̶	GCTCTAGGGCGTGTCTGCATT	̶
			Bmel	F-primer	̶	GAGCGATCTTTACACCCTTGT	̶	ssrA	Transfer-messenger RNA
				R-primer	̶	GGACGGTGTAATAAACCCATTGG	̶
			Bneo	F-primer	̶	CACCGAACGCGACTACCAGATT	̶	glk	Glucokinase
				R-primer	̶	GCCCAGATAGAGGTTGCG	̶
			Bsui	F-primer	̶	TGCGCTATGATCTGGTTACGTT	̶	BSUIS_A0136	Transposase
				R-primer	̶	AGCGCGGTTTTCTGAAGGT	̶
			Boa	F-primer	̶	GACCTCTTCGCCACCTATCTGG	̶	glk	Glucokinase
				R-primer	̶	CCTTGTGCGGGGCCTTGTCCT	̶
	A20	Real-time PCR assays with HRM analysis, Gopaul et al. [82]	B. abortus	F-primer	̶	GCCCCTCCTTCTTGTAATCA	̶	BruAb1_0395	Hypothetical protein
				R-primer	̶	ACCATGAAGAAAGCGCGTAT	̶
			B. melitensis	F-primer	̶	ACAAGCTGACGAAGGACCAT	̶	BruAb1_1713	Glyceraldehyde-3-phosphate dehydrogenase
				R-primer	̶	CCCGTATAGGAGTGGATCGT	̶
			B. ovis	F-primer	̶	CCGGTCAAGTTCAATCACG	̶	BruAb1_1179	Hypothetical protein
				R-primer	̶	GCTGGAAATGCTCTATTACTC	̶
			B. suis	F-primer	̶	CTGGCGGAAAAGGATTTGAT	̶	BruAb1_1338	Sugar ABC transporter, permease protein
				R-primer	̶	AATCACGACAAACCACAGCA	̶
			B. canis	F-primer	̶	CCCCC*GTCAATTCCTGCCGAA	̶	BruAb2_1115	Transcriptional regulator (GntR Family)
				R-primer	̶	CCCC*CGTGGCCTGGTCGAGAT	̶
	Underlined characters identify LNA nucleotides
	* Non-complementary sequences

## Sheet: Table S4. MLVA
	Table S4. Primers from the reviewed MLVA assays
	Index	Assays, authors		Primer set	Oligo type	5'- dye	Sequence (5' - 3')	Gene / locus	Encoded product	Amplicon size, bp	Repeat size, bp	Repeat sequence
	A27	HOOF-Prints assay, Bricker et al. [95]		TR1	F-primer	HEX	GGTGATTGCCaGCGTGGTTCCGTTGAATGAG	BMEII0307	Vegetatible incompatibility protein het-e-1	162	8	AGGGCAGT
				TR2	F-primer	HEX	CCaCGCATGATCCGCGAACAGCTGGATG	BMEI1453	Diguanylate cyclase/phosphodiesterase	133
				TR3	F-primer	NED	CAGGCGCTTGAGGATGAGGCGGCAG	BMEI1865	Hypothetical protein	128
				TR4	F-primer	FAM	GCAGAATTTTCGAGGCATTCGGCGATG	BMEII0314	Anthranilate synthase component II	179
				TR5	F-primer	FAM	GTGCTCCAGGbGCGCCaGGGAGGTATGTTTAG	BMEI1888	Lactoylglutathione lyase	170
				TR6	F-primer	NED	GCCGCAGGAAAGCAGGCGATCTGGAGATTATC	BMEI1495	Lysine decarboxylase	150
				TR7	F-primer	FAM	CAGAGCCGTCGGTGGTTACTTGAGTAGGGCAG	BMEI1886	Phosphoglucomutase	127
				TR8	F-primer	NED	GTGGcGAAGCGTTATCCTTTAACGGGAGTAAGGG	BMEI0570	Hypothetical protein	123
				Rev-1 ( for TR2, TR7, TR8)	R-primer	̶	GGGGAGTATGTTTTGGTTGCGCATGAaCCGC	BMEII0314	Anthranilate synthase component II	---
				Rev-3 ( for TR1, TR3-TR6)	R-primer	̶	GGdGGGCARTARGGCAGTATGTTAAGGGAATAGGG	BMEII0314	Anthranilate synthase component II	---
	A28	HOOF-Prints + 13 novel VNTR markers, Whatmore et al. [96]		HOOF-Prints 7a	F-primer	̶	CGGGCGGACAGAGCCGTCGGTGGTTACTT	BMEI1886	Phosphoglucomutase	143	8	AGGGCAGT
					R-primer	̶	GGGGAGTATGTTTTGGTTGCGCATGGCCGC
				VNTR 2	F-primer	̶	AGTTCGAGACCTTCATGGAA	BMEII0523	Glutamine synthetase	154	8	TAAGGGAG
					R-primer	̶	CAGTTCCATTGCTTGCTGC
				VNTR 16	F-primer	̶	GeAATGATAAGCTTCACCTGAATA	downstream of BMEII0332	Ribosomal protein S21	146	5	GGCCG
					R-primer	̶	CGCGTTTCGATTGTGGAAA
				VNTR 17	F-primer	̶	GCCGATGCGAAGAAGATGG	BMEII0325	NAD(P) transhydrogenase/ homoserine dehydrogenase	260	8	AGTAAGGG
					R-primer	̶	CGGTCATCGCGCCGATCA
				VNTR 14	F-primer	̶	GATTGGGTTCGCAAACCATG	BMEII0616	Hypothetical membrane spanning protein	113	17	AAAGCGCAAAGATCACA
					R-primer	̶	AACCCTGTCGTCATGAAGTG
				VNTR 21	F-primer	̶	GCAAGTAAACCGATCACAGAC	BMEI0029	L-sorbose dehydrogenase	158	13	TTGTTCATCCTGC
					R-primer	̶	CGAAAAGGGAGCAGACATTA
				VNTR 7	F-primer	̶	CATCGATTATACCAATCGCG	BMEI0229	Hypothetical membrane spanning protein	297	18	CCGGAAGAGCCGCCGCCG
					R-primer	̶	AACACAGAGGCGATCAGGAT
				VNTR 24	F-primer	̶	TGGCGATGGACGGCGGCTT	BMEI2006	Hypothetical cytosolic protein	281	40	GACAGGGATATAACCAAGAGGCGTGAAGTGCCGTAGGCAC
					R-primer	̶	ACCCTGCTCATCCACTGC
				VNTR 26	F-primer	̶	CGAAAGCGGTTGCTGTGCAG	BMEI1888	Lactoylglutathione lyase	213	18	CCNGCACAGAATGANTGG
					R-primer	̶	ACCGTCTATCAGCCTGCCA
				VNTR 27	F-primer	̶	CGAATAACAGCGCCGTCTT	BMEI1190	4-hydroxybenzoate octaprenyltransferase	226	15	CCAATATTGAAATTG
					R-primer	̶	ATGATCGCCGGGAATCGG
				VNTR 5A	F-primer	̶	AATCACCCTTTTTCAGTCAAGG	BMEI1204	Exopolyphosphatase	153	8	GAATAGGG
					R-primer	̶	GAAGAACATCTATTTCGCGGT
				VNTR 5B	F-primer	̶	GTGGTGGACAAGGCAAGTA	BMEI1203	Ribonuclease D	187	8	CCCTTACT
					R-primer	̶	CGCGAGGTTTTCGGCCAGA
				VNTR 12A	F-primer	̶	CTTGGTGCATTTCCATGATCT	BMEII0021	KpsF polysialic acid capsule expression protein	92	8	GAGTAAGG
					R-primer	̶	AAAGAATCAGATAAGATAAAGCAA
				VNTR 12B	F-primer	̶	TTGCTTTATCTTATCTGATTCTTT	BMEII0020	Nodulation protein NfeD	180	8	TTCCCCTA
					R-primer	̶	CATCAACGATACAACATGGC
	A29	MLVA-15/16 Le Flèche et al. [97] and Al Dahouk et al. [98]	Panel 1	bruce06	F-primer	̶	ATGGGATGTGGTAGGGTAATCG	BMEI1272	Cysteineyl-tRNA synthetase	140–542	134	N/A
					R-primer	̶	GCGTGACAATCGACTTTTTGTC
				bruce08 (VNTR26)	F-primer	̶	ATTATTCGCAGGCTCGTGATTC	BMEI1088	Soluble lytic murein transglycosylase	312–366	18	CCNGCACAGAATGANTGG
					R-primer	̶	ACAGAAGGTTTTCCAGCTCGTC
				bruce11	F-primer	̶	CTGTTGATCTGACCTTGCAACC	BMEI0205	Immunoglobulin-binding protein EIBE	257–698	63	N/A
					R-primer	̶	CCAGACAACAACCTACGTCCTG
				bruce12	F-primer	̶	CGGTAAATCAATTGTCCCATGA	BMEII0073	Hypothetical protein	302–452	15	N/A
					R-primer	̶	GCCCAAGTTCAACAGGAGTTTC
				bruce42	F-primer	̶	CATCGCCTCAACTATACCGTCA	BMEI0408	Hypothetical protein	164–789	125	N/A
					R-primer	̶	ACCGCAAAATTTACGCATCG
				bruce43	F-primer	̶	TCTCAAGCCCGATATGGAGAAT	BMEI0370	Sensory transduction histidine kinase	170–194	12	N/A
					R-primer	̶	TATTTTCCGCCTGCCCATAAAC
				bruce45 (VNTR7)	F-primer	̶	ATCCTTGCCTCTCCCTACCAG	BMEI0229	Hypothetical membrane spanning protein	133–187	18	CCGGAAGAGCCGCCGCCG
					R-primer	̶	CGGGTAAATATCAATGGCTTGG
				bruce55 (VNTR24)	F-primer	̶	TCAGGCTGTTTCGTCATGTCTT	BMEI2006	Hypothetical cytosolic protein	194–354	40	GACAGGGATATAACCAAGAGGCGTGAAGTGCCGTAGGCAC
					R-primer	̶	AATCTGGCGTTCGAGTTGTTCT
			Panel 2A	bruce18 (VNTR17)	F-primer	̶	TATGTTAGGGCAATAGGGCAGT	BMEII0326	Homoserine dehydrogenase	130–170	8	AGTAAGGG
					R-primer	̶	GATGGTTGAGAGCATTGTGAAG
				bruce19 (Al Dahouk et al.)	F-primer	̶	GACGACCCGGACCATGTCT	BMEII0308	Low affinity zinc transport membrane protein	76–190	6	N/A
					R-primer	̶	ACTTCACCGTAACGTCGTGGAT
				bruce21	F-primer	̶	CTCATGCGCAACCAAAACA	BMEII0313	Gluconate 2-dehydrogenase	148–175	8	N/A
					R-primer	̶	GATCTCGTGGTCGATAATCTCATT
			Panel 2B	bruce04 (TR6)	F-primer	̶	CTGACGAAGGGAAGGCAATAAG	BMEI1496	tRNA (uracil-5-)-methyltransferase	152–208	8	AGGGCAGT
					R-primer	̶	CGATCTGGAGATTATCGGGAAG
				bruce07 (VNTR5A)	F-primer	̶	GCTGACGGGGAAGAACATCTAT	BMEI1204	Exopolyphosphatase	150–190	8	GAATAGGG
					R-primer	̶	ACCCTTTTTCAGTCAAGGCAAA
				bruce09 (TR8)	F-primer	̶	GCGGATTCGTTCTTCAGTTATC	BMEI0570	Hypothetical protein	124–244	8	AGGGCAGT
					R-primer	̶	GGGAGTATGTTTTGGTTGTACATAG
				bruce16 (VNTR2)	F-primer	̶	ACGGGAGTTTTTGTTGCTCAAT	BMEII0523	Glutamine synthetase	144–240	8	TAAGGGAG
					R-primer	̶	GGCCATGTTTCCGTTGATTTAT
				bruce30 (TR2)	F-primer	̶	TGACCGCAAAACCATATCCTTC	downstream of BMEI1453	diguanylate cyclase/phosphodiesterase	119–151	8	AGGGCAGT
					R-primer	̶	TATGTGCAGAGCTTCATGTTCG
	A30	Alternative MLVA-15 Huynh et al. [107]		Bruce1	F-primer	PET	GGCGGACAGAGCCGTCGGTGGTTAC	BMEI1886	Phosphoglucomutase	178-283	8	AGTAGGGC
					R-primer	̶	CCCGCGCCGGAGATTGTTTTTGATTAATG	BMEI1887	MRP protein
				Bruce2	F-primer	VIC	GCGGATCGACTTCGAGACATTCACGCTC	BMEI1888	Lactoylglutathione lyase	562-672	8	TAGGGCAG
					R-primer	̶	GGGTCCGTAATTGTCGGGCGCTCAG
				Bruce3	F-primer	VIC	TCTCATCGACGGCAAGATCGGCATCAAGT	BMEI1203	Ribonuclease D	330-476	8	TAAGGGAG
					R-primer	̶	CGCGAGGACGAAGAGGGCATTGC	BMEI1204	Exopolyphosphatase
				Bruce7	F-primer	FAM	GAGCCCGATGATATGCGGCCAACGAT	BMEII0263	Hypothetical exported protein	320-333	8	TCGAAGGA
					R-primer	̶	GGATATTGACGATATTCTTGTGTCTTCCAGCAAAGTCAC
				Bruce14	F-primer	NED	GGCCTGGCGCATGCCTTGGTG	BMEII0379	Hypothetical protein	120-129	9	GCGCACGCA
					R-primer	̶	GCGATGTCCTGCCTGCCCCAGTTC
				Bruce16	F-primer	VIC	GGCTATGCGGGCGTGGAGAACGAACTCCTGf	BMEII0325	NAD(P) transhydrogenase subunit beta	217-273	8	CCTTACTC
					R-primer	̶	CGCGCTTTGCAGGATGCTATGTTAGG	BMEII0326	Homoserine dehydrogenase
				Bruce20	F-primer	NED	GCTGCGGCGGCCATTACCACGC	BMEII0515	Multidrug resistance protein 1	446-458	12	TGCCCGCCATGA
					R-primer	̶	GCCGGCGGTTATTCGTCCGGATCG
				Bruce21	F-primer	FAM	GGAAGCATGAAACAAACATCAATAACGGGAACTG	BMEII0549	Glycine betaine/l-proline transport system	99-105	6	AAGGAG
					R-primer	̶	CACAACGGCCGCCAGACCGAATCT	BMEII0550	Glycine betaine/l-proline-binding protein prox
				Bruce25	F-primer	PET	GATGCGGGTCGAGGGCCTTGAGAGTG	BMEI0210	Iojap protein family	484-499	15	CCCACCGGACTTGGC
					R-primer	̶	GACAATGGCCGCAAAAGCTTCCGAACC	BMEI0211	Hypothetical cytosolic protein
				Bruce27	F-primer	FAM	GCCCGCGACCACGAGCGTCAAC	BMEII0523	Glutamine synthetase	422-446	8	TAAGGGAG
					R-primer	̶	GCCCGGCGAATCTGGCTCGTCAG	BMEII0521	Oxidoreductase
				Bruce28	F-primer	FAM	GTGCTGACGAAGGGAAGGCAATAAGGCAGTAG	BMEI1496	tRNA (uracil-5-) -methyltransferase	248-256	8	AGTAGGGC
					R-primer	̶	GCCGCCAATGGCCGCAGGAAAG	BMEI1495	Lysine decarboxylase
				Bruce29	F-primer	NED	GAGCCCGCCATTGCAATCGTGAACAC	BMEI1866	Hypothetical protein	503-654	8	ACTGCCCT
					R-primer	̶	CACCGCTGTCCGCGCCCACATC	BMEI1865	Hypothetical protein
				Bruce30	F-primer	FAM	GCCGAGGCTTGCCATCATTCTGATCCTTTC	BMEI0571	Sam-dependent methytransferase	506-601	8	AGGGCAGT
					R-primer	̶	GACGCCAGCCTTCAAATGTTACCTCTCTAGCGC	BMEI0569	Manganese transport protein mnth
				Bruce31	F-primer	NED	CACGGGCCCCTGCTTCTTTTCCATTC	BMEII0333	Hypothetical protein	492-526	5	GGCCG
					R-primer	̶	GGCGCTCGCTGATTGGCTGTGATATAGG	BMEII0332	SSU ribosomal protein s21p
				Bruce33	F-primer	FAM	GATATCATGACACGCAGCCCGCGAAC	BMEII0021	Polysialic acid capsule expression protein kpsf	612-756	8	ATTCCCCT
					R-primer	̶	GAAATTCTGGCGCCCGGCTTTTTCTTC	BMEII0020	Nodulation protein nfed, c-terminal only
	Errors found in the nucleotide sequences:
	a must be a cytosine nucleotide (G);
	b must be a guanine nucleotide (C);
	c must be a “TAAT” tetranucleotide;
	d must be a “TA” dinucleotide;
	e must be a adenine nucleotide (A);
	f must be a "TTC" trinucleotide
